# Supplementary material for: A scalable unified framework of total and allele-specific counts for cis-QTL, fine-mapping, and prediction
Source: Nat Commun. 2021 Mar 3;12:1424. doi: 10.1038/s41467-021-21592-8 (PMC7930098; doi:10.1038/s41467-021-21592-8)
Supplement: Supplementary file 5 — Supplementary Data 1 [file 41467_2021_21592_MOESM5_ESM.csv]

Tissue	DOI	URL
Adipose_Subcutaneous	10.5281/zenodo.4029968	https://doi.org/10.5281/zenodo.4029968
Adipose_Visceral_Omentum	10.5281/zenodo.4029996	https://doi.org/10.5281/zenodo.4029996
Adrenal_Gland	10.5281/zenodo.4030002	https://doi.org/10.5281/zenodo.4030002
Artery_Aorta	10.5281/zenodo.4030008	https://doi.org/10.5281/zenodo.4030008
Artery_Coronary	10.5281/zenodo.4030020	https://doi.org/10.5281/zenodo.4030020
Artery_Tibial	10.5281/zenodo.4030029	https://doi.org/10.5281/zenodo.4030029
Brain_Amygdala	10.5281/zenodo.4030055	https://doi.org/10.5281/zenodo.4030055
Brain_Anterior_cingulate_cortex_BA24	10.5281/zenodo.4030077	https://doi.org/10.5281/zenodo.4030077
Brain_Caudate_basal_ganglia	10.5281/zenodo.4030137	https://doi.org/10.5281/zenodo.4030137
Brain_Cerebellar_Hemisphere	10.5281/zenodo.4030149	https://doi.org/10.5281/zenodo.4030149
Brain_Cerebellum	10.5281/zenodo.4030165	https://doi.org/10.5281/zenodo.4030165
Brain_Cortex	10.5281/zenodo.4030212	https://doi.org/10.5281/zenodo.4030212
Brain_Frontal_Cortex_BA9	10.5281/zenodo.4030243	https://doi.org/10.5281/zenodo.4030243
Brain_Hippocampus	10.5281/zenodo.4030265	https://doi.org/10.5281/zenodo.4030265
Brain_Hypothalamus	10.5281/zenodo.4030276	https://doi.org/10.5281/zenodo.4030276
Brain_Nucleus_accumbens_basal_ganglia	10.5281/zenodo.4030293	https://doi.org/10.5281/zenodo.4030293
Brain_Putamen_basal_ganglia	10.5281/zenodo.4030326	https://doi.org/10.5281/zenodo.4030326
Brain_Spinal_cord_cervical_c-1	10.5281/zenodo.4030348	https://doi.org/10.5281/zenodo.4030348
Brain_Substantia_nigra	10.5281/zenodo.4030397	https://doi.org/10.5281/zenodo.4030397
Breast_Mammary_Tissue	10.5281/zenodo.4030408	https://doi.org/10.5281/zenodo.4030408
Cells_Cultured_fibroblasts	10.5281/zenodo.4030428	https://doi.org/10.5281/zenodo.4030428
Cells_EBV-transformed_lymphocytes	10.5281/zenodo.4030449	https://doi.org/10.5281/zenodo.4030449
Colon_Sigmoid	10.5281/zenodo.4031942	https://doi.org/10.5281/zenodo.4031942
Colon_Transverse	10.5281/zenodo.4030507	https://doi.org/10.5281/zenodo.4030507
Esophagus_Gastroesophageal_Junction	10.5281/zenodo.4030636	https://doi.org/10.5281/zenodo.4030636
Esophagus_Mucosa	10.5281/zenodo.4030657	https://doi.org/10.5281/zenodo.4030657
Esophagus_Muscularis	10.5281/zenodo.4030685	https://doi.org/10.5281/zenodo.4030685
Heart_Atrial_Appendage	10.5281/zenodo.4030743	https://doi.org/10.5281/zenodo.4030743
Heart_Left_Ventricle	10.5281/zenodo.4031957	https://doi.org/10.5281/zenodo.4031957
Kidney_Cortex	10.5281/zenodo.4032151	https://doi.org/10.5281/zenodo.4032151
Liver	10.5281/zenodo.4030953	https://doi.org/10.5281/zenodo.4030953
Lung	10.5281/zenodo.4030983	https://doi.org/10.5281/zenodo.4030983
Minor_Salivary_Gland	10.5281/zenodo.4032104	https://doi.org/10.5281/zenodo.4032104
Muscle_Skeletal	10.5281/zenodo.4031130	https://doi.org/10.5281/zenodo.4031130
Nerve_Tibial	10.5281/zenodo.4031172	https://doi.org/10.5281/zenodo.4031172
Ovary	10.5281/zenodo.4031217	https://doi.org/10.5281/zenodo.4031217
Pancreas	10.5281/zenodo.4031279	https://doi.org/10.5281/zenodo.4031279
Pituitary	10.5281/zenodo.4031320	https://doi.org/10.5281/zenodo.4031320
Prostate	10.5281/zenodo.4031367	https://doi.org/10.5281/zenodo.4031367
Skin_Not_Sun_Exposed_Suprapubic	10.5281/zenodo.4031428	https://doi.org/10.5281/zenodo.4031428
Skin_Sun_Exposed_Lower_leg	10.5281/zenodo.4031514	https://doi.org/10.5281/zenodo.4031514
Small_Intestine_Terminal_Ileum	10.5281/zenodo.4032088	https://doi.org/10.5281/zenodo.4032088
Spleen	10.5281/zenodo.4031683	https://doi.org/10.5281/zenodo.4031683
Stomach	10.5281/zenodo.4031709	https://doi.org/10.5281/zenodo.4031709
Testis	10.5281/zenodo.4031751	https://doi.org/10.5281/zenodo.4031751
Thyroid	10.5281/zenodo.4031801	https://doi.org/10.5281/zenodo.4031801
Uterus	10.5281/zenodo.4031820	https://doi.org/10.5281/zenodo.4031820
Vagina	10.5281/zenodo.4031837	https://doi.org/10.5281/zenodo.4031837
Whole_Blood	10.5281/zenodo.4031848	https://doi.org/10.5281/zenodo.4031848
